# Supplementary material for: The Potential Public Health Impact of the mRNA-Based Respiratory Syncytial Virus Vaccine, mRNA-1345, Under Extended Vaccination Campaigns Among Older Adults in the United Kingdom: A Modelling Study
Source: Vaccines (Basel). 2025 Oct 18;13(10):1065. doi: 10.3390/vaccines13101065 (PMC12567615; doi:10.3390/vaccines13101065)
Supplement: Supplementary file 1 [file vaccines-13-01065-s001.zip]

Archive with 1 entries (1 files):
- vaccines-3873899-supplementary.pdf
